# Supplementary material for: Bcl-2-associated transcription factor 1 Ser290 phosphorylation mediates DNA damage response and regulates radiosensitivity in gastric cancer
Source: J Transl Med. 2021 Aug 9;19:339. doi: 10.1186/s12967-021-03004-z (PMC8351323; doi:10.1186/s12967-021-03004-z)
Supplement: Supplementary file 4 — Additional file 4: Table S1. Additional table. [file 12967_2021_3004_MOESM4_ESM.xls]

## Sheet: Sheet2
massString	ProteinName	Position	FoldChange	P-value
79.9665	BCLAF1	290	22.2643	0.00546501
79.9665	TOP2A	1393	16.6908	0.0286492
79.9665	SRRM2	1003	13.9988	0.00552989
79.9665	TMPO	74	13.4103	0.0323917
79.9665	SRRM2	1927	13.1722	0.0358723
79.9665	HNRNPH1	104	11.6489	0.0341536
79.9665	HDGF	165	10.5889	0.0306077
79.9665	TMPO	160	9.3953	0.0952074
79.9665	PLEC	4396	9.34318	0.0221164
79.9665	B4DQZ7	355	8.69749	0.153413
79.9665	SRSF7	192	8.64882	0.032257
79.9665	DES	28	8.56118	0.325875
79.9665	LIMA1	362	8.47779	0.0336087
79.9665	SRSF6	303	8.27095	0.023875
79.9665	MAP4	297	8.10365	0.0134453
79.9665	SRRM2	323	8.0525	0.0522782
79.9665	RBM25	677	7.8732	0.0305354
79.9665	KTN1	75	7.76274	0.158758
79.9665	CTTN	405	7.75473	0.025945
79.9665	BCLAF1	512	7.65859	0.0993761
79.9665	Q53F10	160	7.54513	0.0796843
79.9665	EIF2A	506	6.56479	0.0719169
79.9665	TPI1	58	6.3705	0.0167049
79.9665	B7Z7U0	220	6.22078	0.0863001
79.9665	SPTBN1	2161	6.15878	0.0410472
79.9665	EPS8L3	231	6.13095	0.111876
79.9665	G3BP1	232	6.12453	0.000989864
79.9665	ELF1	187	6.0297	0.110907
79.9665	PLEC1	21	6.02059	0.0995335
79.9665	POF1B	98	5.81955	0.0210624
79.9665	SRRM2	1404	5.80857	0.114082
79.9665	TP53BP1	1094	5.78677	0.1534
79.9665	CDC42BPB	1690	5.68971	0.0399441
79.9665	SRRM2	1499	5.66299	0.0428618
79.9665	FXYD3	76	5.62555	0.0443631
79.9665	PML	8	5.5738	0.0531747
79.9665	STIM1	618	5.54848	0.163423
79.9665	A5Z217	28	5.48774	0.160999
79.9665	SRRM1	220	5.4649	0.0758599
79.9665	SRRM2	1043	5.31539	0.130249
79.9665	PML	518	5.28329	0.0854976
79.9665	LSP1	189	5.23647	0.0831461
79.9665	YTHDC1	308	5.17318	0.0946705
79.9665	RMDN3	46	5.14044	0.00429125
79.9665	IFI16	157	5.09514	0.180788
79.9665	XRCC1	453	5.08087	0.159104
79.9665	SPTBN1	2102	4.96452	0.27069
79.9665	FLNA	2182	4.95881	0.44044
79.9665	BCLAF1	648	4.88089	0.15336
79.9665	PDS5B	1166	4.86495	0.127172
79.9665	SLC9A1	599	4.81021	0.163665
79.9665	TMPO	74	4.80276	0.0186118
79.9665	ABI1	187	4.75664	0.212465
79.9665	LSR	501	4.75033	0.0743742
79.9665	MAP4	538	4.74305	0.080836
79.9665	LMO7	1185	4.69575	0.0645341
79.9665	DIDO1	1456	4.65743	0.0850274
79.9665	PLEC	4616	4.57512	0.0800557
79.9665	PARP4	101	4.50288	0.0887947
79.9665	ITSN1	899	4.402	0.0835363
79.9665	GIGYF2	382	4.37669	0.0929205
79.9665	SON	1769	4.37619	0.153486
79.9665	BCLAF1	648	4.35588	0.153441
79.9665	THOC2	1417	4.35053	0.090682
79.9665	UBR4	2719	4.32486	0.153391
79.9665	EEF1D	133	4.30853	0.295218
79.9665	ZC3HC1	354	4.30112	0.158778
79.9665	POF1B	83	4.30112	0.158778
79.9665	LARP1	548	4.23703	0.097749
79.9665	TMPO	160	4.0543	0.178776
79.9665	HN1	88	4.04554	0.154891
79.9665	Q53HH4	232	4.0376	0.309089
79.9665	VCAN	1349	3.98626	0.473488
79.9665	A8K9K6	520	3.68672	0.0339878
79.9665	COPB2	859	3.68083	0.000173089
79.9665	LPIN2	106	3.67528	0.153383
79.9665	TCOF1	381	3.64112	0.0744539
79.9665	SYAP1	248	3.57563	0.272311
79.9665	SRRM2	2449	3.41125	0.198125
79.9665	CTNNA1	641	3.37171	0.0893833
79.9665	SRRM2	2583	3.35989	0.325875
79.9665	TRAFD1	327	3.33422	0.179479
79.9665	FOXA1	331	3.33422	0.179479
79.9665	SEC62	356	3.33422	0.179479
79.9665	MISP	395	3.33422	0.179479
79.9665	NKAP	149	3.30806	0.181061
79.9665	SPTBN1	2341	3.30806	0.181061
79.9665	DNAJC5	12	3.28289	0.325875
79.9665	UBE2J1	266	3.27685	0.067316
79.9665	SPTBN1	2138	3.25623	0.175037
79.9665	TNS1	1017	3.24781	0.325875
79.9665	EPRS	888	3.24781	0.325875
79.9665	PML	531	3.23578	0.175299
79.9665	SRSF2	191	3.22027	0.176166
79.9665	THRAP3	682	3.2146	0.0722402
79.9665	PML	403	3.17314	0.0721555
79.9665	CTNND1	864	3.09776	0.190537
79.9665	ABLIM1	431	3.07613	0.379966
79.9665	NUMA1	1757	3.05188	0.200411
79.9665	SLC12A7	30	3.04693	0.327384
79.9665	DNM2	764	3.01682	0.426176
79.9665	Q99785	162	3.00487	0.19832
79.9665	LMNA	407	2.9446	0.325875
79.9665	Q53HG7	401	2.9446	0.325875
79.9665	EPRS	886	2.92239	0.101165
79.9665	PML	527	2.89916	0.153413
79.9665	KRT8	432	2.89491	0.163298
79.9665	SRRM2	1950	2.81696	0.19182
79.9665	LARP1	774	2.80204	0.443133
79.9665	SLC9A1	785	2.77893	0.290908
79.9665	IFI16	153	2.76598	0.0995088
79.9665	LSP1	252	2.76281	0.334937
79.9665	PTRF	365	2.76088	0.0990276
79.9665	ACLY	517	2.72751	0.325875
79.9665	NUCB1	369	2.68454	0.18562
79.9665	VSIG2	312	2.68454	0.18562
79.9665	SYNPO	589	2.68384	0.561302
79.9665	SRC	17	2.66524	0.0722602
79.9665	TNS1	1225	2.60083	0.570213
79.9665	SRRM2	440	2.58211	0.157839
79.9665	LMNA	24	2.57505	0.573107
79.9665	PLEC	4400	2.57062	0.573611
79.9665	Q6ZSE3	353	2.56436	0.172261
79.9665	ARHGAP1	50	2.56436	0.172261
79.9665	AHNAK	5735	2.5392	0.577236
79.9665	DNAJC5	10	2.49209	0.198897
79.9665	FKBP15	981	2.48278	0.325875
79.9665	ACLY	481	2.46588	0.179314
79.9665	SRRM2	2409	2.44102	0.248582
79.9665	SMARCC2	347	2.44018	0.177653
79.9665	HNRPA3	336	2.43765	0.177554
79.9665	TRA2A	202	2.38454	0.286223
79.9665	LMO7	553	2.38229	0.484408
79.9665	MISP	479	2.23993	0.325875
79.9665	BCLAF1	222	2.23993	0.325875
79.9665	BAG6	113	2.23993	0.325875
79.9665	L1RE1	27	2.23993	0.325875
79.9665	SRRM2	353	2.21961	0.325875
79.9665	HS1BP3	249	2.21426	0.153388
79.9665	RNASEK-C17orf49	137	2.18859	0.325875
79.9665	SEC16A	1905	2.18859	0.325875
79.9665	SPTBN1	2340	2.18859	0.325875
79.9665	PLEC	1435	2.18859	0.325875
79.9665	AKAP13	1930	2.18859	0.325875
79.9665	NCL	69	2.18859	0.325875
79.9665	CDK11B	583	2.1881	0.153486
79.9665	WDR77	5	2.18569	0.532117
79.9665	RANBP2	2250	2.1728	0.153463
79.9665	TMEM115	328	2.1728	0.153463
79.9665	SPTBN1	2165	2.16243	0.153391
79.9665	FAM83H	936	2.16243	0.153391
79.9665	AKAP1	533	2.16243	0.153391
79.9665	CD44	706	2.13627	0.325875
79.9665	POGZ	419	2.13627	0.325875
79.9665	FGA	364	2.13627	0.325875
79.9665	DBN1	142	2.13627	0.325875
79.9665	RPLP2	105	2.13627	0.325875
79.9665	SRRM2	328	2.13627	0.325875
79.9665	SPTBN1	2106	2.12689	0.429139
79.9665	ADD3	645	2.12598	0.325875
79.9665	SYNE1	8312	2.12598	0.325875
79.9665	MECP2	80	2.11795	0.636842
79.9665	NES	471	2.11015	0.153972
79.9665	BCLAF1	658	2.09464	0.153817
79.9665	SON	2129	2.02277	0.154891
79.9665	PLEC	4620	2.00069	0.325875
79.9665	SYNPO	833	2.00069	0.325875
79.9665	ADD1	358	1.9976	0.291373
79.9665	PXN	318	1.9966	0.154474
79.9665	RRBP1	1407	1.99489	0.453165
79.9665	COL3A1	929	1.9773	0.154832
79.9665	LSM14A	216	1.94756	0.158478
79.9665	CLINT1	299	1.94256	0.500087
79.9665	G3BP1	232	1.94048	0.669897
79.9665	PSMD2	16	1.93624	0.158944
79.9665	SRRM2	2407	1.91057	0.158171
79.9665	THRAP3	320	1.88015	0.682531
79.9665	DAG1	814	1.85694	0.325875
79.9665	TNKS1BP1	1554	1.85694	0.325875
79.9665	CTNND1	864	1.85694	0.325875
79.9665	PXN	322	1.85413	0.3877
79.9665	TNS3	332	1.83764	0.153383
79.9665	PDPK1	241	1.83764	0.153383
79.9665	MARCKS	27	1.81834	0.325875
79.9665	NDRG1	330	1.81834	0.325875
79.9665	CTNNB1	675	1.81834	0.325875
79.9665	CA9	107	1.81834	0.325875
79.9665	IFI16	151	1.81834	0.325875
79.9665	PNN	443	1.81748	0.427015
79.9665	SRRM2	322	1.80115	0.700304
79.9665	LIMA1	490	1.77295	0.148523
79.9665	DNM2	759	1.75607	0.154111
79.9665	CGN	131	1.75607	0.154111
79.9665	HACD3	114	1.74042	0.154381
79.9665	EPS8L3	445	1.73676	0.153861
79.9665	B2RAR6	499	1.71363	0.540977
79.9665	B3KU62	292	1.71057	0.722573
79.9665	CTNNB1	556	1.65576	0.737128
79.9665	EPS15L1	255	1.65519	0.325875
79.9665	YAP1	61	1.65519	0.325875
79.9665	EPPK1	2720	1.65519	0.325875
79.9665	ADD1	364	1.65519	0.325875
79.9665	ABCF1	108	1.65519	0.325875
79.9665	RTN4	184	1.64778	0.674114
79.9665	PGRMC2	211	1.64438	0.342002
79.9665	POF1B	90	1.63955	0.153378
79.9665	ABI1	183	1.63255	0.325875
79.9665	DES	31	1.63255	0.325875
79.9665	PLEC	4613	1.63113	0.440529
79.9665	SYNM	1114	1.62823	0.153359
79.9665	AHNAK	93	1.62823	0.153359
79.9665	TNS1	912	1.62391	0.325875
79.9665	BCKDK	31	1.62264	0.153357
79.9665	Q99785	164	1.62264	0.153357
79.9665	B3KX20	410	1.62137	0.325875
79.9665	TOMM70A	91	1.57941	0.111737
79.9665	CTTN	401	1.5781	0.155824
79.9665	PDHA1	293	1.56815	0.556469
79.9665	RPS3	221	1.48612	0.549192
79.9665	LMNA	404	1.47566	0.616544
79.9665	SRRM2	864	1.4723	0.325875
79.9665	ADD3	683	1.4723	0.325875
79.9665	BCL7C	126	1.4723	0.325875
79.9665	SMARCC1	328	1.4723	0.325875
79.9665	B7Z7U0	402	1.4723	0.325875
79.9665	TCOF1	375	1.4723	0.325875
79.9665	IRF2BP2	462	1.4723	0.325875
79.9665	COPB2	861	1.4723	0.325875
79.9665	SRRM2	866	1.4723	0.325875
79.9665	B4DQZ7	359	1.4723	0.325875
79.9665	SRRM2	1497	1.46652	0.325875
79.9665	TCOF1	381	1.46652	0.325875
79.9665	AUP1	358	1.46652	0.325875
79.9665	SRRM2	1999	1.46652	0.325875
79.9665	SRRM2	1893	1.46652	0.325875
79.9665	SRRM2	436	1.46652	0.325875
79.9665	PPIG	259	1.46652	0.325875
79.9665	SNRNP70	226	1.46652	0.325875
79.9665	MVP	873	1.42748	0.741615
79.9665	KRT20	15	1.42735	0.808081
79.9665	TRA2A	18	1.42686	0.325875
79.9665	IRF2BP2	460	1.42686	0.325875
79.9665	SRRM2	318	1.42686	0.325875
79.9665	RAD23B	162	1.42686	0.325875
79.9665	IFI16	155	1.42686	0.325875
79.9665	SYNPO2	775	1.42686	0.325875
79.9665	SRRM1	220	1.42193	0.58912
79.9665	LRRFIP2	328	1.41952	0.689361
79.9665	COL4A1	1424	1.35769	0.833544
79.9665	PTPRC	973	1.35419	0.705997
79.9665	IRF2BP2	360	1.26011	0.823105
79.9665	CTNNB1	552	1.24995	0.792083
79.9665	TNS1	681	1.22336	0.325875
79.9665	MYH11	1367	1.22336	0.325875
79.9665	CALD1	789	1.22336	0.325875
79.9665	SORBS2	419	1.22336	0.325875
79.9665	A0A024DAK3	65	1.22336	0.325875
79.9665	COL4A2	1473	1.22203	0.889185
79.9665	LRRFIP2	320	1.20915	0.325875
79.9665	RTN4	154	1.20915	0.325875
79.9665	SEC31A	799	1.20785	0.797704
79.9665	LMOD1	520	1.20707	0.89585
79.9665	COL3A1	770	1.18902	0.904033
79.9665	FAM129A	579	1.18862	0.325875
79.9665	EPS15L1	255	1.18862	0.325875
79.9665	MECP2	80	1.18862	0.325875
79.9665	PTRF	202	1.18862	0.325875
79.9665	B4DTX5	380	1.18862	0.325875
79.9665	SDPR	25	1.18862	0.325875
79.9665	MYL6	58	1.18862	0.325875
79.9665	SORBS2	420	1.18862	0.325875
79.9665	GAL	116	1.18862	0.325875
79.9665	TNS1	1173	1.18862	0.325875
79.9665	B4DEA3	160	1.17687	0.325875
79.9665	DES	60	1.17687	0.325875
79.9665	EPPK1	3783	1.17687	0.325875
79.9665	MYH11	23	1.17687	0.325875
79.9665	FARP1	424	1.17687	0.325875
79.9665	TNXB	3648	1.17687	0.325875
79.9665	COL3A1	772	1.17687	0.325875
79.9665	KRT20	13	1.15657	0.808687
79.9665	SSRP1	444	1.15114	0.856187
79.9665	TPM1	257	1.14962	0.325875
79.9665	TNS1	742	1.14962	0.325875
79.9665	PTRF	203	1.14962	0.325875
79.9665	SORBS2	200	1.14962	0.325875
79.9665	B3KX20	12	1.14962	0.325875
79.9665	B3KX20	407	1.14962	0.325875
79.9665	MRVI1	398	1.14962	0.325875
79.9665	EGFR	693	1.14962	0.325875
79.9665	TNS1	1193	1.14962	0.325875
79.9665	NACA	948	1.14962	0.325875
79.9665	SMTN	576	1.13973	0.325875
79.9665	AHNAK	5762	1.13973	0.325875
79.9665	CAV2	23	1.13973	0.325875
79.9665	MAP4	524	1.13973	0.325875
79.9665	SYNC	325	1.13973	0.325875
79.9665	Q5VU21	309	1.13973	0.325875
79.9665	B2R8R5	473	1.13973	0.325875
79.9665	KCNMA1	1147	1.13973	0.325875
79.9665	MAP7D1	113	1.13973	0.325875
79.9665	EPPK1	2718	1.13973	0.325875
79.9665	TNS1	1135	1.13973	0.325875
79.9665	SORBS2	301	1.13973	0.325875
79.9665	DES	80	1.13973	0.325875
79.9665	MYH11	24	1.13973	0.325875
79.9665	VCL	721	1.13554	0.325875
79.9665	MYEF2	17	1.13554	0.325875
79.9665	B4DTX5	362	1.13554	0.325875
79.9665	TNS1	621	1.13554	0.325875
79.9665	TNS1	374	1.13554	0.325875
79.9665	PPP1R12A	445	1.13554	0.325875
79.9665	Q45VM8	301	1.13554	0.325875
79.9665	LMOD1	555	1.13554	0.325875
79.9665	Q45VM8	79	1.13554	0.325875
79.9665	SYNPO2	601	1.13554	0.325875
79.9665	FLNA	2181	1.13554	0.325875
79.9665	GNG12	51	1.13554	0.325875
79.9665	MYLK	1777	1.13554	0.325875
79.9665	FLNA	860	1.12689	0.325875
79.9665	AHNAK	5448	1.12689	0.325875
79.9665	SMTN	301	1.12689	0.325875
79.9665	TNS1	858	1.12689	0.325875
79.9665	TNS1	1175	1.12689	0.325875
79.9665	Q45VM8	29	1.12689	0.325875
79.9665	SYNM	1108	1.12689	0.325875
79.9665	FLNA	858	1.12689	0.325875
79.9665	LMNA	391	1.12689	0.325875
79.9665	FLNA	967	1.12689	0.325875
79.9665	BAP18	96	1.11996	0.325875
79.9665	MYBBP1A	1267	1.11996	0.325875
79.9665	POF1B	93	1.11996	0.325875
79.9665	SP110	248	1.11996	0.325875
79.9665	NPM1	70	1.11996	0.325875
79.9665	FLNB	2478	1.11996	0.325875
79.9665	ZDHHC5	380	1.11996	0.325875
79.9665	SPAG1	423	1.11996	0.325875
79.9665	BAG6	973	1.11996	0.325875
79.9665	OSBPL3	437	1.11996	0.325875
79.9665	HP1BP3	156	1.11996	0.325875
79.9665	SRSF4	458	1.11996	0.325875
79.9665	PLEC	4623	1.11996	0.325875
79.9665	TNS1	1140	1.11996	0.325875
79.9665	BCKDHA	338	1.11996	0.325875
79.9665	Q53HT3	362	1.11996	0.325875
79.9665	EPS15L1	250	1.10981	0.325875
79.9665	BCLAF1	285	1.10981	0.325875
79.9665	PML	505	1.10981	0.325875
79.9665	B2R6N9	268	1.10981	0.325875
79.9665	SRRM2	2011	1.10981	0.325875
79.9665	B4DEA3	159	1.10981	0.325875
79.9665	ADD1	11	1.10981	0.325875
79.9665	PLEKHO2	309	1.10981	0.325875
79.9665	LMNA	22	1.09858	0.825281
79.9665	L1RE1	25	1.0943	0.325875
79.9665	TJP1	329	1.0943	0.325875
79.9665	NCL	67	1.0943	0.325875
79.9665	KRI1	171	1.0943	0.325875
79.9665	IFI16	106	1.0943	0.325875
79.9665	CCDC86	23	1.0943	0.325875
79.9665	CDK11B	585	1.0943	0.325875
79.9665	AAK1	606	1.0943	0.325875
79.9665	ACLY	480	1.0943	0.325875
79.9665	LIMA1	491	1.0943	0.325875
79.9665	Q59EC0	83	1.0943	0.325875
79.9665	HSF1	361	1.0943	0.325875
79.9665	B4DTX5	666	1.08231	0.947885
79.9665	Q6ZTJ5	458	1.06813	0.325875
79.9665	TMPO	159	1.06813	0.325875
79.9665	DKFZp686P17171	309	1.06813	0.325875
79.9665	FAM83H	892	1.06813	0.325875
79.9665	MISP	394	1.06813	0.325875
79.9665	PBRM1	10	1.06813	0.325875
79.9665	ARID1A	363	1.06813	0.325875
79.9665	H1FX	31	1.06813	0.325875
79.9665	Q53F10	159	1.06813	0.325875
79.9665	PLEC	4030	1.06813	0.325875
79.9665	SSR1	268	1.06335	0.96569
79.9665	PML	530	1.06299	0.325875
79.9665	A8K6V7	225	1.06299	0.325875
79.9665	SRRM2	1552	1.06299	0.325875
79.9665	A8K6V7	227	1.06299	0.325875
79.9665	SQSTM1	269	1.06299	0.325875
79.9665	LMNA	409	1.06299	0.325875
79.9665	TNS1	914	1.06299	0.325875
79.9665	ADD3	681	1.03621	0.980119
79.9665	EEF1D	431	1.00034	0.325875
79.9665	RANBP2	2251	1.00034	0.325875
79.9665	IRF2BP1	453	1.00034	0.325875
79.9665	SRRM2	2034	1.00034	0.325875
79.9665	PLEKHO2	310	1.00034	0.325875
79.9665	GBF1	1298	1.00034	0.325875
79.9665	HNRNPA3	366	1.00034	0.325875
79.9665	NUMA1	1743	1.00034	0.325875
79.9665	RRBP1	1277	1.00034	0.325875
79.9665	TTLL12	16	1.00034	0.325875
79.9665	KRT8	436	1.00034	0.325875
79.9665	CDS1	375	1.00034	0.325875
79.9665	TNS1	1413	1.00034	0.325875
79.9665	SLC9A1	703	1.00034	0.325875
79.9665	DSP	2608	1.00034	0.325875
79.9665	DES	82	1.00034	0.325875
79.9665	NOP56	519	1.00034	0.325875
79.9665	SRSF1	199	1.00034	0.325875
79.9665	TGFB1I1	188	1.00034	0.325875
79.9665	PLN	17	1.00034	0.325875
79.9665	RPS3	220	1.00034	0.325875
79.9665	COL4A1	1427	1.00034	0.325875
79.9665	FARP1	427	0.996224	0.325875
79.9665	MYLK	1772	0.996224	0.325875
79.9665	SYNM	1163	0.996224	0.325875
79.9665	FAM129A	602	0.996224	0.325875
79.9665	TNS1	1135	0.996224	0.325875
79.9665	LMOD1	516	0.996224	0.325875
79.9665	PXN	84	0.996224	0.325875
79.9665	BAG3	290	0.996224	0.325875
79.9665	ANK1	1686	0.99518	0.996845
79.9665	LMNA	392	0.991762	0.995374
79.9665	FLNC	2236	0.991762	0.995374
79.9665	LMNA	394	0.989513	0.99101
79.9665	PLEC	4386	0.986808	0.982577
79.9665	COL1A1	1119	0.983691	0.990806
79.9665	MYLK	1780	0.98177	0.989713
79.9665	BCKDK	33	0.944628	0.968177
79.9665	PNN	100	0.943445	0.948459
79.9665	NES	471	0.940727	0.924637
79.9665	FLNC	2233	0.939998	0.961148
79.9665	EIF3G	42	0.928471	0.325875
79.9665	FGA	365	0.928471	0.325875
79.9665	DSG2	680	0.928471	0.325875
79.9665	FNBP1L	501	0.928471	0.325875
79.9665	TMEM87A	540	0.928471	0.325875
79.9665	HDAC1	393	0.928471	0.325875
79.9665	USP24	2561	0.928471	0.325875
79.9665	RAB3GAP1	537	0.928471	0.325875
79.9665	NEXN	365	0.928471	0.325875
79.9665	SEC16A	1327	0.928471	0.325875
79.9665	PNN	66	0.928471	0.325875
79.9665	TJP1	926	0.928471	0.325875
79.9665	Q6ZSA3	371	0.928471	0.325875
79.9665	LMO7	1189	0.928471	0.325875
79.9665	MUC5AC	988	0.928471	0.325875
79.9665	TP53BP1	1315	0.928471	0.325875
79.9665	RAD23B	159	0.928471	0.325875
79.9665	CDK11B	572	0.928471	0.325875
79.9665	BAG6	117	0.928471	0.325875
79.9665	HID1	671	0.928471	0.325875
79.9665	POGZ	423	0.928471	0.325875
79.9665	COL1A2	1100	0.928471	0.325875
79.9665	USP7	82	0.921492	0.954371
79.9665	hCG_28765	617	0.921176	0.325875
79.9665	EI24	320	0.921176	0.325875
79.9665	SEC61B	14	0.921176	0.325875
79.9665	SYMPK	1171	0.921176	0.325875
79.9665	KRT8	74	0.921176	0.325875
79.9665	KCTD12	176	0.921176	0.325875
79.9665	DNM2	762	0.921176	0.325875
79.9665	ZYX	142	0.921176	0.325875
79.9665	GBF1	1318	0.921176	0.325875
79.9665	DKFZp779L0468	83	0.921176	0.325875
79.9665	MISP	474	0.921176	0.325875
79.9665	RSF1	604	0.921176	0.325875
79.9665	MISP	397	0.921176	0.325875
79.9665	MYO9B	1290	0.921176	0.325875
79.9665	FLNA	1630	0.921176	0.325875
79.9665	TOMM70A	96	0.921176	0.325875
79.9665	G3BP2	227	0.921176	0.325875
79.9665	G3V599	1074	0.921176	0.325875
79.9665	AHNAK	5794	0.921176	0.325875
79.9665	FLNC	1051	0.921176	0.325875
79.9665	ABI1	181	0.921176	0.325875
79.9665	TNKS1BP1	1552	0.90917	0.325875
79.9665	ZMYND8	417	0.90917	0.325875
79.9665	BCLAF1	385	0.90917	0.325875
79.9665	POGZ	425	0.90917	0.325875
79.9665	SEC16A	1437	0.90917	0.325875
79.9665	SYNPO2	637	0.90917	0.325875
79.9665	TP53BP1	1317	0.90917	0.325875
79.9665	SMAP	17	0.90917	0.325875
79.9665	CLDN18	210	0.90917	0.325875
79.9665	MPZL1	221	0.90917	0.325875
79.9665	UBE2J1	268	0.90917	0.325875
79.9665	CLDN18	214	0.90917	0.325875
79.9665	SLC4A4	245	0.90917	0.325875
79.9665	EDC4	727	0.90917	0.325875
79.9665	CGN	166	0.90917	0.325875
79.9665	VSIG2	315	0.90917	0.325875
79.9665	SEPT2	228	0.90917	0.325875
79.9665	TRA2B	201	0.90917	0.325875
79.9665	SARG	456	0.90917	0.325875
79.9665	COPB2	857	0.90917	0.325875
79.9665	IRF2BP2	359	0.90917	0.325875
79.9665	CCDC6	242	0.90917	0.325875
79.9665	ITGA5	176	0.904675	0.936374
79.9665	AHNAK	210	0.903728	0.89542
79.9665	ITGA5	127	0.887633	0.886624
79.9665	BCAM	598	0.884372	0.325875
79.9665	Q6ZW18	24	0.884372	0.325875
79.9665	SEC61B	19	0.884372	0.325875
79.9665	MECP2	80	0.884372	0.325875
79.9665	A8K2L4	252	0.884372	0.325875
79.9665	MISP	471	0.884372	0.325875
79.9665	EVL	331	0.884372	0.325875
79.9665	LRRFIP1	120	0.884372	0.325875
79.9665	LRRFIP2	328	0.884372	0.325875
79.9665	LMOD1	12	0.884372	0.325875
79.9665	RAD23A	123	0.884372	0.325875
79.9665	VIM	83	0.884372	0.325875
79.9665	B7Z9B7	708	0.884372	0.325875
79.9665	ILF3	486	0.884372	0.325875
79.9665	TNS1	680	0.884372	0.325875
79.9665	SRRM2	321	0.884372	0.325875
79.9665	MECP2	81	0.884372	0.325875
79.9665	SEC16A	1439	0.884372	0.325875
79.9665	SRRM2	1044	0.884372	0.325875
79.9665	AHNAK	5729	0.854369	0.88192
79.9665	SEC61B	17	0.85352	0.894355
79.9665	MECP2	80	0.834883	0.879658
79.9665	LARP1	554	0.827594	0.325875
79.9665	SRRM2	317	0.827594	0.325875
79.9665	PELP1	531	0.827594	0.325875
79.9665	SEC16A	1437	0.827594	0.325875
79.9665	HID1	593	0.827594	0.325875
79.9665	CPSF1	756	0.827594	0.325875
79.9665	FAM83E	324	0.827594	0.325875
79.9665	TOP2A	1392	0.827594	0.325875
79.9665	Q53GE3	295	0.827594	0.325875
79.9665	ILF3	482	0.827594	0.325875
79.9665	SSR1	260	0.827594	0.325875
79.9665	COL1A2	1094	0.827594	0.325875
79.9665	NES	469	0.827594	0.325875
79.9665	COL4A1	1437	0.827594	0.325875
79.9665	ABLIM1	399	0.816276	0.325875
79.9665	TP53BP1	1114	0.816276	0.325875
79.9665	AHNAK	99	0.816276	0.325875
79.9665	SRRM2	1962	0.816276	0.325875
79.9665	FLNA	1735	0.816276	0.325875
79.9665	BCLAF1	223	0.816276	0.325875
79.9665	CTNNA1	655	0.813032	0.843148
79.9665	SP110	244	0.811953	0.325875
79.9665	TNS1	735	0.811953	0.325875
79.9665	SYNM	1106	0.811953	0.325875
79.9665	CYBRD1	260	0.811953	0.325875
79.9665	A5Z217	31	0.811953	0.325875
79.9665	UBAP2L	454	0.811953	0.325875
79.9665	TNXB	3649	0.811953	0.325875
79.9665	KRT8	442	0.811953	0.325875
79.9665	KRT8	445	0.811953	0.325875
79.9665	SRRM2	1987	0.811953	0.325875
79.9665	MYH11	8	0.811953	0.325875
79.9665	A5Z217	82	0.811953	0.325875
79.9665	B2RCD8	457	0.811953	0.325875
79.9665	GREM1	84	0.811953	0.325875
79.9665	LEMD2	100	0.811953	0.325875
79.9665	H2BNB9	18	0.811953	0.325875
79.9665	ABI1	173	0.811953	0.325875
79.9665	SLC12A7	30	0.811953	0.325875
79.9665	TNS1	1416	0.811953	0.325875
79.9665	CAV2	23	0.810687	0.325875
79.9665	NEK9	869	0.810687	0.325875
79.9665	PEX14	265	0.810687	0.325875
79.9665	TNXB	3651	0.810687	0.325875
79.9665	CYBRD1	266	0.810687	0.325875
79.9665	TRA2A	262	0.810687	0.325875
79.9665	Q59G16	352	0.810687	0.325875
79.9665	LIMA1	360	0.810687	0.325875
79.9665	OCLN	358	0.783627	0.804574
79.9665	B7Z9B7	457	0.751934	0.844267
79.9665	OSBP	351	0.746785	0.840693
79.9665	SORBS2	306	0.733926	0.681243
79.9665	MRVI1	256	0.728165	0.325875
79.9665	ATL2	24	0.728165	0.325875
79.9665	TPPP	35	0.728165	0.325875
79.9665	TNS1	1124	0.728165	0.325875
79.9665	B4DTX5	364	0.728165	0.325875
79.9665	B4E264	104	0.728165	0.325875
79.9665	LRRFIP2	331	0.728165	0.325875
79.9665	COL18A1	1033	0.728165	0.325875
79.9665	TNS1	682	0.728165	0.325875
79.9665	TNS1	1267	0.728165	0.325875
79.9665	COL4A1	1431	0.728165	0.325875
79.9665	TGFB1I1	192	0.723933	0.786117
79.9665	SYNPO2	906	0.71695	0.819735
79.9665	B2RAR6	528	0.695207	0.547118
79.9665	LMNA	390	0.675753	0.397042
79.9665	AHNAK	5731	0.664768	0.361287
79.9665	PALLD	1104	0.650508	0.325875
79.9665	COL4A2	1475	0.650508	0.325875
79.9665	DES	81	0.650508	0.325875
79.9665	TPPP	32	0.650508	0.325875
79.9665	SORBS2	211	0.650508	0.325875
79.9665	TNS1	1105	0.650508	0.325875
79.9665	COL1A1	1122	0.650508	0.325875
79.9665	SYNPO2	777	0.641426	0.476179
79.9665	A8K964	443	0.631742	0.757852
79.9665	GREM1	77	0.619584	0.521998
79.9665	B4DTX5	662	0.617338	0.606834
79.9665	ADD1	12	0.616723	0.196214
79.9665	VIM	56	0.615245	0.472188
79.9665	TGFB1I1	37	0.613842	0.325875
79.9665	SORBS2	212	0.613842	0.325875
79.9665	SYNM	427	0.613842	0.325875
79.9665	SYNM	431	0.613842	0.325875
79.9665	SORBS1	261	0.613842	0.325875
79.9665	B4DI56	301	0.611679	0.325875
79.9665	B4DI56	299	0.611679	0.325875
79.9665	EPPK1	2716	0.610738	0.568936
79.9665	TRIM28	473	0.609147	0.588539
79.9665	B4DTX5	269	0.604573	0.325875
79.9665	PGRMC2	216	0.594308	0.325875
79.9665	CALD1	202	0.592568	0.46211
79.9665	PDHA1	295	0.589672	0.476263
79.9665	MECP2	80	0.588437	0.325875
79.9665	MYH11	8	0.588437	0.325875
79.9665	FLNA	2179	0.588437	0.325875
79.9665	COL3A1	788	0.581543	0.153389
79.9665	F5H5P2	371	0.578465	0.15352
79.9665	B4DVR4	277	0.574808	0.325875
79.9665	SYNPO2	932	0.574808	0.325875
79.9665	SYNPO2	623	0.574808	0.325875
79.9665	SVIL	549	0.574808	0.325875
79.9665	B4DN52	409	0.574808	0.325875
79.9665	B4DTX5	186	0.574808	0.325875
79.9665	CTTN	418	0.572484	0.52679
79.9665	JPH2	486	0.572325	0.153362
79.9665	DBN1	339	0.572325	0.153362
79.9665	MYH11	1367	0.572325	0.153362
79.9665	FAM129A	582	0.569864	0.325875
79.9665	PLN	16	0.569864	0.325875
79.9665	PDHA1	300	0.569069	0.15338
79.9665	PXN	85	0.56777	0.325875
79.9665	B4DTX5	274	0.56777	0.325875
79.9665	Q45VM8	32	0.56777	0.325875
79.9665	Q45VM8	82	0.56777	0.325875
79.9665	TAGLN	181	0.56777	0.325875
79.9665	BAG3	289	0.565599	0.153361
79.9665	PTRF	300	0.563444	0.325875
79.9665	RALY	119	0.563444	0.325875
79.9665	TNS1	379	0.563444	0.325875
79.9665	GREM1	76	0.558949	0.623525
79.9665	EPPK1	2718	0.557912	0.275478
79.9665	HSPB1	82	0.5568	0.00622657
79.9665	MYLK	1773	0.554005	0.394157
79.9665	RTN4	153	0.550334	0.155651
79.9665	PLEC	4618	0.54966	0.69609
79.9665	ADD1	17	0.543191	0.155045
79.9665	B4E264	102	0.534244	0.424821
79.9665	HIST1H4A	48	0.532748	0.154326
79.9665	DPYSL3	623	0.528768	0.154222
79.9665	RAD23B	160	0.528532	0.157858
79.9665	MYLK	1774	0.525489	0.157872
79.9665	ADD3	649	0.51599	0.598008
79.9665	TNS1	963	0.514093	0.37106
79.9665	ITIH2	60	0.500172	0.325875
79.9665	VIM	430	0.500172	0.325875
79.9665	DES	68	0.498112	0.325875
79.9665	TNS1	1271	0.498112	0.325875
79.9665	PTRF	302	0.498112	0.325875
79.9665	TNS1	1123	0.497971	0.15698
79.9665	DNM2	761	0.479564	0.153745
79.9665	FLNA	2327	0.478914	0.536739
79.9665	COL4A2	1470	0.47178	0.237577
79.9665	CTNNA1	654	0.469395	0.154222
79.9665	B4DTX5	659	0.460588	0.325875
79.9665	ABCF1	109	0.460588	0.325875
79.9665	CTTN	399	0.460588	0.325875
79.9665	B7Z9B7	542	0.460588	0.325875
79.9665	SVIL	547	0.451543	0.166344
79.9665	AHNAK	5109	0.451199	0.153452
79.9665	TNS1	378	0.445798	0.164717
79.9665	SEPT2	218	0.442947	0.0390886
79.9665	AHNAK	2397	0.442186	0.325875
79.9665	CETN2	20	0.442186	0.325875
79.9665	RBM25	675	0.442186	0.325875
79.9665	SRRM2	2581	0.442186	0.325875
79.9665	TGFB1I1	140	0.434121	0.490159
79.9665	RTN4	181	0.43178	0.505141
79.9665	TNS1	860	0.42634	0.129605
79.9665	MYH11	23	0.423452	0.232585
79.9665	S100A9	113	0.421413	0.158988
79.9665	AHNAK	212	0.412234	0.591152
79.9665	PRPSAP2	227	0.410217	0.464613
79.9665	COL4A1	1422	0.409398	0.38892
79.9665	TNS1	860	0.407786	0.325875
79.9665	PTRF	367	0.407786	0.325875
79.9665	SYNPO2	755	0.40409	0.17011
79.9665	SYNM	384	0.39925	0.174142
79.9665	FLNA	2180	0.397539	0.00235311
79.9665	TNS1	733	0.397538	0.173407
79.9665	USP7	84	0.39347	0.45489
79.9665	CAV2	20	0.387589	0.17575
79.9665	B3KX20	411	0.387549	0.326866
79.9665	NEXN	218	0.384345	0.182595
79.9665	MYLK	1776	0.38212	0.069331
79.9665	SYNPO2	611	0.381002	0.178542
79.9665	PRKAR1A	83	0.379717	0.194671
79.9665	AHNAK	216	0.379677	0.150915
79.9665	Q45VM8	68	0.377547	0.177505
79.9665	TNS1	1177	0.377547	0.177505
79.9665	TGFB1I1	141	0.377045	0.178714
79.9665	TNS1	621	0.37683	0.167031
79.9665	TRA2A	204	0.376244	0.16682
79.9665	SMTN	579	0.375629	0.325875
79.9665	MYEF2	17	0.365048	0.169712
79.9665	TGFB1I1	187	0.364083	0.325875
79.9665	COL1A1	1126	0.362341	0.160746
79.9665	B4DTX5	195	0.357845	0.0725169
79.9665	PTRF	366	0.351802	0.0634182
79.9665	AHNAK	5752	0.351266	0.16604
79.9665	KANK2	539	0.351266	0.16604
79.9665	ZYX	344	0.346234	0.186716
79.9665	B4DTX5	357	0.343575	0.154082
79.9665	AHNAK	5749	0.333448	0.325875
79.9665	AHNAK	5110	0.333448	0.325875
79.9665	FLNA	1732	0.333448	0.325875
79.9665	SYNC	132	0.333067	0.155013
79.9665	TNS1	1126	0.332075	0.325875
79.9665	ADD1	12	0.332075	0.325875
79.9665	SYNM	656	0.32981	0.0826893
79.9665	EEF1D	549	0.325254	0.325875
79.9665	SMTN	514	0.325254	0.325875
79.9665	TPD52	176	0.324161	0.172937
79.9665	PDLIM4	112	0.322287	0.000262012
79.9665	SYNPO2	902	0.319331	0.0257665
79.9665	HNRNPH1	104	0.315378	0.183401
79.9665	FLNA	2526	0.315378	0.183401
79.9665	MYO18A	2020	0.312882	0.244518
79.9665	BCKDHA	337	0.309864	0.38743
79.9665	ZYX	143	0.309841	0.377144
79.9665	SYNPO2	638	0.304074	0.0525776
79.9665	HNRNPA3	358	0.303333	0.284116
79.9665	TGFB1I1	194	0.300856	0.181772
79.9665	BCLAF1	512	0.29877	0.180626
79.9665	MYH10	1956	0.298198	0.153399
79.9665	SORBS1	242	0.298007	0.0321084
79.9665	B7Z9B7	548	0.294791	0.325875
79.9665	B4E264	108	0.294001	0.203498
79.9665	B4DPW5	483	0.290348	0.0942336
79.9665	SNTB1	87	0.286163	0.153362
79.9665	PGRMC2	208	0.284146	0.206878
79.9665	SYNPO2	602	0.283885	0.325875
79.9665	TLN1	2040	0.283406	0.29214
79.9665	TNS1	1124	0.281722	0.325875
79.9665	TGFB1I1	136	0.277596	0.032558
79.9665	SYNPO2	1061	0.277345	0.091565
79.9665	PALLD	764	0.261793	0.0837585
79.9665	KANK2	323	0.256308	0.222368
79.9665	TNS1	338	0.249056	0.325875
79.9665	ADD3	647	0.243702	0.0329346
79.9665	B4DTX5	668	0.242888	0.00437769
79.9665	TNS1	962	0.24189	0.222255
79.9665	CALD1	219	0.241627	0.0842588
79.9665	TNS1	1381	0.23695	0.117957
79.9665	SORBS1	259	0.23676	0.0790721
79.9665	MYEF2	17	0.236209	0.298711
79.9665	SYNM	1044	0.236097	0.0459422
79.9665	PDS5B	1358	0.231759	0.164285
79.9665	KANK2	540	0.225845	0.0552539
79.9665	B7Z9B7	624	0.2256	0.153452
79.9665	B7Z997	221	0.2256	0.153452
79.9665	FLNA	968	0.221615	0.0441606
79.9665	CLIC6	293	0.21791	0.284534
79.9665	B4DTX5	189	0.214523	0.157955
79.9665	SYNM	778	0.20984	0.143735
79.9665	SNTB2	222	0.208121	0.0142243
79.9665	SYNPO2	778	0.201449	0.0895025
79.9665	SVIL	221	0.192664	0.0435269
79.9665	TNS1	681	0.19142	0.0530447
79.9665	FLNA	966	0.190776	0.135349
79.9665	FLNA	1946	0.187043	0.0853035
79.9665	TNS1	1421	0.180386	0.0724817
79.9665	DES	28	0.174714	0.05
79.9665	SYNPO2	781	0.17138	0.11493
79.9665	TNS1	338	0.167323	0.0218346
79.9665	PDLIM7	251	0.166056	0.0735913
79.9665	SYNPO2	904	0.166037	0.325875
79.9665	TNS1	1269	0.15973	0.219196
79.9665	TNS1	1177	0.157328	0.056233
79.9665	TNS1	1421	0.155474	0.0722855
79.9665	AHNAK	5099	0.155474	0.0722855
79.9665	TNS1	701	0.153495	0.153357
79.9665	DES	79	0.152928	0.00767441
79.9665	DES	29	0.15221	0.204212
79.9665	SORBS2	302	0.151315	0.041725
79.9665	TNS1	858	0.149052	0.106827
79.9665	SYNM	429	0.147395	0.00160391
79.9665	SVIL	968	0.147349	0.0188524
79.9665	SYNPO2	604	0.145681	0.000428503
79.9665	MYLK	1779	0.143249	0.000593726
79.9665	TGFB1I1	193	0.143219	0.0537657
79.9665	TNS1	1381	0.14219	0.0796236
79.9665	HSPB1	83	0.140783	0.0327319
79.9665	SYNM	1109	0.13899	0.0607916
79.9665	AKAP12	286	0.13749	0.0431866
79.9665	TNS1	378	0.134502	0.0794408
79.9665	MAP1B	1263	0.133985	0.00901014
79.9665	SYNM	653	0.133796	0.00896274
79.9665	MYLK	1778	0.131527	0.0828956
79.9665	SYNM	1107	0.131278	0.00302645
79.9665	TGFB1I1	137	0.130575	0.0680612
79.9665	TNS1	963	0.128048	0.0525205
79.9665	TNS1	1192	0.127386	0.0511873
79.9665	PALLD	766	0.123747	0.087192
79.9665	PDLIM7	217	0.120349	2.80657e-05
79.9665	B4DTX5	355	0.116965	0.000218398
79.9665	B4DTX5	194	0.113735	0.0592237
79.9665	HSPB1	15	0.112313	0.00520365
79.9665	PTRF	40	0.100818	0.0184921
79.9665	ACTA2	241	0.100813	0.015838
79.9665	VCAN	1351	0.0991118	0.0356759
79.9665	SVIL	245	0.0981091	0.0843848
79.9665	JPH2	490	0.0971141	0.0446532
79.9665	B4DTX5	660	0.0944187	0.022332
79.9665	SYNM	777	0.0892448	0.0036223
79.9665	KANK2	375	0.0805174	0.000947786
79.9665	HSPB6	16	0.0794652	0.0111177
79.9665	SYNPO2	930	0.0793492	4.83886e-09
79.9665	SYNM	824	0.0782088	0.00104639
79.9665	SYNPO2	626	0.077465	0.0103092
79.9665	SYNM	1049	0.0770767	0.00508477
79.9665	SMTN	245	0.0757415	0.0195408
79.9665	SYNPO2	606	0.0678168	0.0228487
79.9665	FLNA	1055	0.0674854	0.0804696
79.9665	JPH2	469	0.0602306	6.84273e-05
79.9665	Q45VM8	28	0.0601689	0.0337548
79.9665	SYNM	1181	0.0582114	0.000331544
79.9665	B4DTX5	271	0.057114	0.00162615
79.9665	MAP1B	1501	0.0556854	0.000253959
79.9665	sm-M20	21	0.0555427	0.00833209
79.9665	DES	32	0.0499809	0.00068284
79.9665	TGFB1I1	33	0.0409205	0.00749512
79.9665	CALD1	759	0.0337055	3.03309e-06
